# Supplementary material for: Removal of Organics with Ion-Exchange Resins (IEX) from Reverse Osmosis Concentrate
Source: Membranes (Basel). 2023 Jan 20;13(2):136. doi: 10.3390/membranes13020136 (PMC9967736; doi:10.3390/membranes13020136)
Supplement: Supplementary file 1 [file membranes-13-00136-s001.zip]

Archive with 1 entries (1 files):
- membranes-2143270-supplementary.pdf
